# Supplementary material for: Self-assembly of hybrid 3D cultures by integrating living and synthetic cells
Source: Nat Commun. 2025 Dec 10;16:11073. doi: 10.1038/s41467-025-66789-3 (PMC12698700; doi:10.1038/s41467-025-66789-3)
Supplement: Supplementary file 7 — Source data [file 41467_2025_66789_MOESM7_ESM.xlsx]

## Sheet: Fig. 3B
		Log2(FC) to PD-1
	Gene	PD-1/CD2	PD-1/CD27	PD-1/CD40L	PD-1/CTLA4	PD-1/LAG3	PD-1/ICOS	PD-1/TIGIT
	AARSD1	-0.51944
	ACAD11		-0.52554
	ACSL3	-0.3129
	ACTR2				0.26136
	ADAMTS10	-0.50002	-0.61406		-0.52472
	AFF4				0.49492
	AGBL2		-0.73107
	AGO4		-0.53343
	AGPAT4	-0.3253			-0.37011
	AHCY	0.20418	0.24869
	AHCYL1				0.32693
	AHR	0.53784
	AJM1					-0.57407
	AKT2	0.1896
	ALG6	-0.39283						0
	ANAPC4	-0.30054	-0.29307
	ANKFY1	0.41255
	ANKRD44	1.0229		1.04649
	ANXA1					0.37503
	AP1B1	0.32926
	AP2B1	0.30631
	APPBP2				0.50816
	ARHGAP26	0.42732
	ARHGAP32	0.55073
	ARHGAP42				0.71707
	ARHGEF18	0.35368
	ARHGEF3	0.34145
	ARID2				0.42876
	ARNT	0.34082
	ARNT2	0.36398
	ASB7	0.33402
	ATE1				0.43185
	ATF7IP	0.54677	0.46086		0.5514
	ATR	-0.33393
	BCORL1	0.40114
	BRD8		-0.30984
	BRWD3	0.58576
	BTNL9		-0.50569
	C1orf131	-0.36317
	C3orf62	-0.51914
	C8orf33		0.3846
	CADM2	0.55479	0.56131
	CAMK1D	0.3259
	CAPN1	0.2285
	CAVIN1	0.24123
	CBARP				-0.45569
	CBFB				0.37582
	CBR4	-0.45024
	CDCA7	-0.29903	-0.35191
	CDH3				-0.3141	-0.43
	CDK6	0.4919
	CEP120				0.39983
	CERK	0.25088
	CIRBP		-0.42333
	CLASRP		-0.54969
	CLEC2D		-0.92246
	CLIC1		0.30121
	CLIC4				0.32202
	CLUH	0.23698
	CNOT6	0.34281	0.36357		0.4571
	COA1
	CORO1C	0.24108
	CPEB4	0.504			0.60981
	CSAD	-0.75114	-0.95057
	CTDSPL2				0.63861
	CTSA				-0.20241
	CTSV	-0.29422
	CUL5				0.60561
	CUL7	0.25022
	CYFIP1	0.24837
	D2HGDH			-0.4294
	DBT				0.3731
	DCTN1	0.23476
	DDX55	-0.34183	-0.36304
	DENND2A	0.53897			0.5076
	DGKH				0.47832
	DIXDC1	0.64202
	DOCK4	0.47032			0.48993
	DR1	0.24275	0.24612		0.27899
	DYNC2H1	-0.40287
	DYNLT2	-0.75053	-0.66866
	EFTUD2	0.28469
	EHD4	0.26082
	EID2B	-0.44789	-0.38184		-0.41166
	EIF3CL		22.9612
	ELF1				0.32415
	ELOA	0.18303
	EPHA2	0.26574
	EPM2AIP1		-0.49351
	ESCO1	-0.34274
	ETV5	0.39668	0.37657
	FAAP100				-0.4225
	FAM118A	-0.64384	-0.81066		-0.56201
	FAM126A				0.35636
	FAM156A	-0.62678	-0.55643
	FAM161A	-0.5239	-0.57369
	FAM76B		-0.448
	FBXL8	-0.61438	-0.61805		-0.67779
	FBXO31		0.37856
	FEM1B				0.52123
	FGFRL1	0.27878
	FMNL3	0.30008
	FNBP4		-0.58212
	FRK	-0.47134
	GATAD1	-0.31485	-0.33367
	GEMIN4	0.39872
	GGA1		-0.41267
	GMFB				0.40915
	GSR	0.30729	0.40938		0.33713
	GTF2IRD2		-0.70029
	GTF3C4				0.29691
	HAUS3		-0.25701
	HHIPL1	0.44786
	HINFP		-0.32831
	HNRNPDL	-0.23714	-0.23962
	HSBP1L1	-0.33304
	HSP90B1	-0.27048
	IARS2	-0.2247			-0.16332
	IFT80		-0.59935
	IGF2BP1	0.4792
	IL17RD	0.44145
	INO80B	-0.69575
	IPO4	0.25167
	JUP	0.26091	0.22822
	KDM5C	0.26125
	KHDC4		-0.50468
	KIAA0895L		-0.59908
	KIFC2		-0.5234
	KLF12	0.59818			0.65212
	KMT5C		-0.47734
	KRT80					0.50269
	LATS1				0.49853
	LIMS1		0.33767
	LLGL1	0.26401	0.2651
	LPP	0.64027			0.63641
	LTO1	-0.45286
	MAGEF1	-0.22934
	MAP3K10			-0.37175
	MAP3K2	0.419
	MAPK1	0.47141
	MAPK8IP3		-0.53576
	MAT2B				0.29276
	MCM2	0.4404
	MDM4		-0.54137
	MET	0.3665
	MFAP3L				0.54785
	MFSD10				-0.46134
	MGST1	-0.48252
	MIB1	0.39567			0.54802
	MIS12	-0.30537
	MPHOSPH6	-0.26751
	MPP3		-0.82624
	MRAS	0.33553
	MRPL1
	MRPL13			0.3655
	MRPS25	-0.25499
	MST1	-0.61226			-0.69052
	MTA1				-0.27045
	MT-ND6	-1.25066	-1.22921	-1.09424	-1.06338
	MTPN				0.33038
	MYH14		0.3272
	NAA50				0.29615
	NAIP		-0.74662
	NAV1	0.53563
	NDE1	0.28138
	NDUFA5	-0.34481
	NEK7				0.4959
	NHLRC3	-0.34605
	NIPSNAP1	0.19366	0.1783
	NOS1AP	0.71488
	NOTCH2	0.52473
	NOTCH2NLA	0.38698
	NPDC1				-0.52452
	NPHP3		-0.47957
	NR3C1	0.4292			0.4249
	NSD1	0.38516
	NT5C3A	-0.33346
	NTPCR
	ORC6		-0.41456
	OSBPL7		-0.51997
	OSBPL8				0.49865
	OVCA2	0.45912	0.5
	PABPC1L	-0.57834	-0.75844
	PAFAH1B1				0.38057
	PAG1	0.78938
	PAPOLA				0.3055
	PBRM1	0.49579
	PCIF1	0.22789
	PCNP				0.29121
	PCSK4	-0.79104	-0.9787	-0.95349	-1.05443		-1.08593
	PDLIM5	0.37946	0.37295		0.39282
	PEDS1				-0.23444
	PGAM5	0.23454	0.34312
	PGGHG		-0.48958
	PHF5A		0.39054
	PHYKPL		-0.51414
	PIDD1				-0.60722
	PIGB	-0.46655
	PIGL		-0.51985
	PIGQ				-0.47687	-0.511
	PIK3CB	0.3611			0.35992
	PIK3R4	-0.38288
	PIP4P2		0.37965
	POLR2M	0.27566
	PPIG	-0.29941
	PPP1R2		0.26523	0.36435
	PPP2R1B				0.37437
	PPWD1	-0.34592
	PRKACA	0.27109
	PRKAR2A	0.37142
	PRKCA	0.39681
	PRPF3	-0.35903	-0.44085
	PRPF38B		-0.47166
	PSMD2	0.19303
	PSME3IP1		-0.32106
	PTAR1				0.53644
	PTP4A1				0.4906
	PTPN14	0.52324
	PUM2				0.46285
	PXMP4	0.32735	0.38514
	PYGB	0.19443
	PYGO2			-0.21231
	RAB32		0.27832
	RABL2A		-0.41145
	RAP2A				0.53053
	RASSF8	0.52231
	RBAK-RBAKDN
	RBL1				0.43658
	RBM19		-0.46548
	RBM39	-0.33681	-0.38166
	RBSN	0.41033			0.39445
	REST				0.53219
	RGP1	0.28308
	RGPD8	0.81002			0.75832
	RPS3A		0.38604
	RPS5		0.33446
	RPS6KA1		0.37138
	RPS6KA3				0.35327
	RRM2	0.38418	0.41492
	RSRP1	-0.57796	-0.62061
	RUFY1	-0.24986
	RUSC2	0.29685
	SEC62	-0.32205
	SELENOT		0.32236	0.34973
	SERPINB1
	SF3A1	0.30445
	SFMBT1	0.37098
	SH3BP4	0.23169
	SIK2	0.38059
	SLC22A18			-0.43642	-0.46286
	SLC25A16				0.41319
	SLC25A29		-0.43272
	SLC45A4		0.36865
	SMARCC1	0.44771
	SMIM13				0.4029
	SND1	0.20142
	SNX14	-0.23534
	SNX8	0.30179	0.35153
	SORBS2	0.51656
	SPECC1L	0.44059
	SPRING1	0.31152	0.41748
	SRSF10		-0.24385
	SSB	-0.17873
	SSH2
	STK38L				0.38501
	STRN				0.50024
	STT3A		-0.2461
	STX16	-0.44022	-0.57966
	SULT1A3				-1.00191
	SUPT20H		-0.33725
	SYNJ2	0.3396
	SYTL1				-0.76461
	TAOK1	0.50173
	TARBP1		-0.38946
	TCERG1		-0.50069
	TCOF1	0.27717
	TFAM			0.40606
	TGFBI					0.23681
	TIGD1	-0.55749	-0.57239
	TIGD7	-0.59667	-0.59897
	TJP2	0.32496
	TMEM104	0.2465
	TMEM183A		0.24812
	TMEM259			-0.39281	-0.34448
	TMEM38B		0.29487
	TMPO	0.28734			0.37662
	TNFAIP2			-0.26129
	TNPO1				0.50224
	TOLLIP		0.32926
	TOMM20
	TP53	0.24273
	TRABD				-0.51644
	TRAF1		-0.38583
	TRAPPC5		0.42401
	TSPYL2		-0.34263
	TSPYL4		-0.32969
	TTC28	0.64573
	TUBG2		-0.58697
	TULP3	0.21213
	UBA1	0.25877
	UBALD1				-0.47139
	UBASH3B	0.42253
	UBFD1	0.29799
	UBR1	0.40294
	UPF1		0.18076
	VARS1	0.29602
	VEGFA		-0.57956
	VMP1	-0.20388	-0.22071
	VPS29	-0.20953
	VPS37C				0.40227
	VWDE		-0.57449
	WBP2			-0.26963
	WDR55		-0.22089
	WDR7	0.49776			0.56391
	WDR97				-1.08246
	WSB1		-0.44317
	WWTR1		0.31627
	XIAP		0.33775
	XKR8		0.29399
	YTHDF3	0.53873			0.546
	ZBED1		0.42177
	ZBTB41				0.44345
	ZMAT3				0.41855
	ZNF117		-0.77396
	ZNF354A	-0.2588	-0.29355
	ZNF354B		-0.36813
	ZNF404	-0.52741
	ZNF410		0.21674
	ZNF425	0.49145			0.60101
	ZNF473	0.32198
	ZNF493	-0.47951	-0.51846
	ZNF514		-0.37131
	ZNF550
	ZNF585A
	ZNF589		-0.50039
	ZNF646	0.33954
	ZNF75A		-0.445
	ZNF83		-0.62388
	ZUP1	-0.23478
	ZYG11B	0.45412			0.44402

## Sheet: Fig. 3E
		Fold change to plain DSLBs
	kinase phosphorylation site	PD-1	CD2	PD-1/CD2
	Akt 1/2/3T308	0.96	0.87	0.86
	Akt 1/2/3 S473	1.05	0.58	0.57
	CREB S133	1.05	1.09	1.02
	EGF R Y1086	0.91	0.73	0.66
	eNOS S1177	0.66	1.2	0.62
	ERK1/2 T202/Y204, T185/Y187	0.52	0.58	0.22
	Chk-2 T68	0.84	0.9	0.99
	c-Jun S63	0.99	0.83	0.91
	Fgr Y412	0.8	0.89	0.8
	GSK-3a/ß S21/S9	0.66	0.73	0.71
	GSK-3ß S9	0.65	0.93	0.9
	HSP27 S78/82	0.77	1.12	0.77
	p53 S15	0.9	1.15	0.93
	p53 S46	0.86	0.82	0.87
	p53 S392	0.91	0.93	2.55
	JNK 1/2/3 T183/Y185, T221/Y223	0.84	0.88	0.67
	Lck Y394	0.57	0.67	0.47
	Lyn Y397	0.69	0.7	0.51
	MSK1/2 S376/S360	0.75	0.8	0.78
	p70 S6 Kinase T389	0.97	1.82	2.07
	p70 S6 Kinase T421/S424	1.12	1.01	1.68
	PRAS40 T246	0.55	0.44	0.95
	p38a T180/Y182	0.77	0.72	0.59
	PDGF Rß Y751	0.88	0.92	0.74
	PLC-1 Y783	0.78	0.92	0.73
	Src Y419	0.94	0.81	0.7
	PYK2 Y402	0.93	1.49	1.05
	RSK1/2 S221/S227	0.89	1.41	1.27
	RSK1/2/3 S380/S386/S377	0.71	0.9	0.9
	STAT2 (pY690)	1	0.75	0.66
	STAT5a/b Y694/Y699	0.87	0.9	0.7
	WNK1 T60	0.72	0.99	0.97
	Yes Y426	0.92	0.86	0.67
	STAT1 Y701	0.92	1.24	0.95
	STAT3 Y705	0.9	0.93	1.21
	STAT3 S727	0.61	0.87	1.08
	ß-Catenin	1.15	1.19	0.86
	STAT6 Y641	1.02	1.27	0.93
	HSP60	1.23	1.09	0.43

## Sheet: Fig. 3F
	ERK1/2 T202/Y204, T185/Y187 integrated intensity					P53 S392 integrated intensity					PRAS40 T246 integrated intensity					HSP60 integrated intensity
	Plain DSLBs	PD-1	CD2	PD-1 /CD2		Plain DSLBs	PD-1	CD2	PD-1 /CD2		Plain DSLBs	PD-1	CD2	PD-1 /CD2		Plain DSLBs	PD-1	CD2	PD-1 /CD2
	145550617	59567449	69940699	24973015		44744166	40883407	31698864	90616080		111636897	69798460	51185538	136569273		151737992	196238320	170442354	64738834
	86724841	61162552	65226509	26060124		24546300	22504161	32450696	86267646		125281632	61558788	52252326	87923708		160018304	186860740	168207177	68091598

## Sheet: Fig. 3G
	normalized CD25+ cells					normalized CD69+ cells
	Plain DSLBs	PD-1	CD2	PD-1 /CD2		Plain DSLBs	PD-1	CD2	PD-1 /CD2
	1.01307	0.934641	0.911765	0.888889		1.04533	0.821333	0.928	0.853333
	0.986928	0.964052	0.905229	0.918301		0.954667	0.944	0.784	0.853333
	1	0.830389	0.840989	0.826855		1	0.922642	0.860377	0.900943
	1.11169	0.805654	0.812721	0.819788		0.955504	0.857547	0.923585	0.84434
	0.888312	0.690909	0.836364	0.727273		1.0445	0.969555	1.08197	0.960187
		0.711688	0.737662	0.571429			0.913349	1.00234	0.880562

## Sheet: Fig. 3H
	PD-L1 (pg/mL)					CCL2 (pg/mL)
	Plain DSLBs	PD-1	CD2	PD-1 /CD2		Plain DSLBs	PD-1	CD2	PD-1 /CD2
	1.73	2.14	2.27	2.65		3137	12821	11361	16919
	1.28	2.64	2.58	2.27		2870	12509	11679	14850
	2.22	2.54	3.08	3.62		2970	12462	10870	14640
		3.18	3.11	3.82		2732	12682	12480	18722
		3.43				2482	11648	10923	16191
						2751	12069	12113	18184

## Sheet: Fig. 3J
		normalized CD25+ fraction
		Plain DSLBs				PD-1				CD2				PD-1 /CD2
	Bispecific T cell engager concentration	Donor 22		Donor 23		Donor 22		Donor 23		Donor 22		Donor 23		Donor 22		Donor 23
	0.1 pM	0.28		0.2		0.24	0.26	0.23	0.23	0.28	0.26	0.21	0.17			0	0.21
	1 pM	0.41	0.43	0.3	0.31	0.36	0.4	0.29	0.28	0.32	0.33	0.24	0.22	0.32	0.38	0.19	0.24
	3 pM	0.72	0.74	0.65	0.61	0.64	0.69	0.52	0.48	0.53	0.56	0.45	0.44	0.53	0.55	0.39	0.34
	5 pM	0.75	0.73	0.69	0.69	0.64	0.78	0.61	0.53	0.7	0.61	0.53	0.55	0.59	0.6	0.48	0.4
	10 pM	0.79	0.75	0.75	0.7	0.76	0.79	0.66	0.57	0.54	0.62	0.58	0.61	0.62	0.61	0.53	0.45
	100 pM	0.99	1.01	0.98	1.02	0.87	1.05	0.9	0.73	0.8	0.91	0.81	0.84	0.84	0.79	0.58	0.62

## Sheet: Fig. 3K
	Granzyme B normalized concentration					TNF-a normalized concentration					IFN-g normalized concentration
	Plain DSLBs	PD-1	CD2	PD-1 /CD2		Plain DSLBs	PD-1	CD2	PD-1 /CD2		Plain DSLBs	PD-1	CD2	PD-1 /CD2
	0.968258	0.910914	0.931778	0.83232		1.02452	0.738636	0.560407	0.533493		1.03384	0.793773	0.612966	0.605897
	1.03171	0.997318	0.981849	0.868622		0.975478	0.667464	0.559809	0.574761		0.966005	0.716155	0.59281	0.607852
	0.97903	0.96916	0.885185	0.872856		0.987873	0.995336	0.742537	0.552239		1.01649	0.917157	0.753043	0.511582
	1.021	0.93441	0.923341	0.889222		1.01119	0.918843	0.810634	0.512127		0.98351	0.874755	0.741264	0.515116

## Sheet: Fig. S6A
		Panc-1 to DSLB ratios
		1:1	1:3	1:5	1:10
	DSLB vol. fraction [%]	0.4663	0.7204	2.6866	1.4193
		1.916	0.7202	1.4115	3.9272
		1.5424	1.1655	0.8556	3.0501
		0.468	1.1296	0.48	4.5406
		0.5843	0.9864	2.1518	7.5386
		1.028	0.9939	7.1842	8.0428
		0.8118	1.245	0.7052	1.7517
		0.3361	3.004	1.0939	2.1397
		0.3016	1.0836	2.013	1.5065
		2.3726	1.6129	1.2566	3.1288
			1.8391	1.9876	2.5418
			0.9963	1.7385	0.7419
			1.2775	3.0332	0.7082
				1.7607	1.7872
					0.7083
					2.621

## Sheet: Fig. S6B
		Panc-1 to DSLB ratios
		1:1	1:3	1:5	1:10
	hybrid tumoroid vol. [µm^3]	615930	1007256	589847	687761
		184363	2903845	1612764	3715931
		878551	1517138	541634	3723574
		2595165	1181656	784767	732248
		1030594	1262549	660207	1341100
		1401376	7128750	1088177	217492
		3842915	596932	415933	1201038
		558685	2699249	2911854	1655422
		811248	2744263	2469716	4030724
			1670726	2967287	1094237
			2181737	3866859	605388
			5794016	2208394	464446
				3856990	578094
				3013052	2514946
					1087704
					3840662

## Sheet: Fig. S6C
		Panc-1 to DSLB ratios
		1:1	1:3	1:5	1:10
	amount of equ. TCs [1/mm^3]	8905	13758	51311	27107
		36593	13756	26957	75003
		29458	22260	16340	58253
		8938	21574	9167	86718
		11160	18839	41097	143977
		19632	18983	137209	153605
		15503	23777	13469	33455
		6419	57373	20893	40866
		5759	20695	38446	28772
		45313	30805	24000	59757
			35124	37961	48544
			19028	33204	14169
			24398	57930	13527
				33628	34132
					13527
					50057

[truncated: 6 more sheets: Fig. S7, Fig. S8A, Fig. S8B, Fig. S8C, Fig. S9A, Fig. S9B]
